# Supplementary material for: Size- and Oxidation-Dependent Toxicity of Graphene Oxide Nanomaterials in Embryonic Zebrafish
Source: Nanomaterials (Basel). 2022 Mar 23;12(7):1050. doi: 10.3390/nano12071050 (PMC9000472; doi:10.3390/nano12071050)
Supplement: Supplementary file 1 [file nanomaterials-12-01050-s001.zip]

Archive with 1 entries (1 files):
- nanomaterials-1595138-supplementary.pdf
